# Supplementary material for: Development of Polycistronic Baculovirus Surface Display Vectors to Simultaneously Express Viral Proteins of Porcine Reproductive and Respiratory Syndrome and Analysis of Their Immunogenicity in Swine
Source: Vaccines (Basel). 2023 Oct 31;11(11):1666. doi: 10.3390/vaccines11111666 (PMC10674950; doi:10.3390/vaccines11111666)
Supplement: Supplementary file 1 [file vaccines-11-01666-s001.zip]

Archive with 1 entries (1 files):
- vaccines-2668280-supplementary.pdf
